# Supplementary material for: Mutational analysis of uterine cervical cancer that survived multiple rounds of radiotherapy
Source: Oncotarget. 2018 Aug 24;9(66):32642–52. doi: 10.18632/oncotarget.25982 (PMC6135691; doi:10.18632/oncotarget.25982)
Supplement: Supplementary file 2 [file oncotarget-09-32642-s002.xlsx]

## Sheet: Sheet1
Supplementary Table 4: Publications containing SF2 data for KRASmt/SMAD4mt and Control cell lines
Cell line	PMID	Year	Journal	Author
AGS, SW48	26277021	2015	Int J Radiat Oncol Biol Phys	Lim T et al.
AGS, MKN-45, NCI-N87	26379399	2015	World J Gastroenterol	Liu JS et al.
AGS, MKN-45	26867682	2016	Sci Rep	Bargiela-Iparraguirre J et al.
AsPC-1	16061682	2005	Cancer Res	Dote H et al.
AsPC-1	16153440	2005	Surgery	Kami K et al.
AsPC-1	17699869	2007	Clin Cancer Res	Wang W et al.
AsPC-1	19018773	2008	Cancer Sci	Isohashi F et al.
AsPC-1	20005451	2010	Int J Radiat Oncol Biol Phys	Oh JS et al.
AsPC-1	23824114	2013	J Radiat Res	El Shafie RA et al.
AsPC-1	25117293	2014	Clin Cancer Res	Karnak D et al.
AsPC-1, Capan-1	23804422	2013	Clin Cancer Res	Engelke CG et al.
Capan-1	16899972	2006	Chemotherapy	Balcer-Kubiczek EK et al.
Capan-1	18199558	2008	Cancer Res	Chan N et al.
Capan-1	19801102	2009	Int J Radiat Oncol Biol Phys	Chung HW et al.
Capan-1	26560194	2015	Cancer Biother Radiopharm	Nilsson J et al.
Capan-1, CFPAC-1	23900547	2013	Oncol Rep	Kozono S et al.
PK-1	16465376	2006	Int J Oncol	Ogawa K et al.
PSN1	22825331	2012	Cancer Biol Ther	Prevo R et al.
PANC-1, PSN1	27247056	2016	Radiother Oncol	Al-Assar O1 et al.
SW1573	8413979	2008	J Radiat Res	Bergs JW et al.
RKO, SW1573	11599884	2001	J Radiat Res	Franken NA et al.
SW1573	12182997	2002	Int J Radiat Oncol Biol Phys	van Bree C et al.
SW1573	14513371	2003	J Cancer Res Clin Oncol	Castro Kreder N et al.
SW1573	15010844	2004	Int J Oncol	Franken NA et al.
SW1573	16202432	2006	Mutat Res	Bergs JW et al.
SW1573	16969512	2006	Oncol Rep	Haveman J et al.
SW1573	17549371	2007	Oncol Rep	Bergs JW et al.
RKO, SW1573	18413979	2008	J Radiat Res	Bergs JW et al.
SW1573	21590199	1997	Oncol Rep	Franken N et al.
SW1573	21651780	2011	Radiat Oncol	Franken NA et al.
SW1573	22200791	2012	Oncol Rep	Franken NA et al.
SW1573	22966339	2010	Oncol Lett	Rodermond HM et al.
SW1990	23903906	2013	Mol Med Rep	Wu XY et al.
SW1990	24385699	2013	Chin J Cancer Res	Li J et al.
SW1990	25741139	2015	World J Gastroenterol	Wang ZM et al.
SW403, SW480	21344162	2011	Oncol Rep	Huang MY et al.
SW480	10646858	2000	Cancer Res	Bernhard EJ et al.
SW48, SW480	14676806	2003	Br J Cancer	Dunne AL et al.
SW480	15930309	2005	Cancer Res	Rodel F et al.
SW480	26383618	2015	Radiat Oncol	Hehlgans S et al.
SW480, SW620	17167722	2006	Neoplasma	Voboril R et al.
SW620	9816114	1996	Clin Cancer Res	Spitz FR et al.
MIAPaca-2, SW620	10537303	1999	Cancer Res	Russell JS et al.
SW620	10933053	1999	Neoplasia	Axelson MD et al.
LoVo, SW620	14760092	2004	Clin Cancer Res	Nyati MK et al.
SW620	24476310	2014	J Exp Clin Cancer Res	Wu X et al.
SW620	24502970	2014	Radiother Oncol	Lund-Andersen C et al.
SW620	25427200	2014	PloS One	Li Y et al.
SW620	26238857	2015	J Transl Med	Zheng L et al.
T84	24481064	2014	Int J Mol Sci	Wang Q et al.
T84	24946134	2014	Biochim Biophys Acta	Luo CW et al.
Capan-2	20103665	2010	Clin Cancer Res	Kimple RJ et al.
Capan-2	26668065	2015	Target Oncol	Huguet F et al.
HCT-116	12032824	2002	Oncogene	Kim WJ et al.
HCT-116	16230415	2005	Cancer Res	Shin YK et al.
HCT-116	23255232	2013	Cancer Biol Ther	Shin YJ et al.
HCT-116	23607451	2013	Int J Radiat Biol	Valdes G et al.
HCT-116	23889944	2013	Surgery	Huerta S et al.
HCT-116	24932238	2014	Oncol Lett	Kwak SY et al.
HCT-116	25497009	2015	Cancer Lett	Chen YH et al.
HCT-116	25531293	2014	PloS One	Amornwichet N et al.
HCT-116	26082455	2015	Technol Cancer Res Treat	Wan J et al.
HCT-116, PANC-1	25681274	2015	Cancer Res	Buckel L et al.
LoVo	12902902	2003	Am J Clin Oncol	Gigante M et al.
LS180	24053278	2013	Radiat Oncol	Liu J et al.
MIAPaca-2	11694525	2002	J Biol Chem	Ahmed MM et al.
MIAPaca-2	22404155	2012	Cancer Sci	Hirai T et al.
MIAPaca-2	23017870	2012	Radiother Oncol	Oonishi K et al.
MIAPaca-2	23448094	2013	Radiat Oncol	Milanovic D et al.
MIAPaca-2, PANC-1	24516636	2014	PLoS One	Elbaz HA et al.
MIAPaca-2, PANC-1	26304716	2015	Cancer Lett	Wang Z et al.
MKN-45	19037991	2009	Cancer Sci	Qiu H et al.
NCI-H1473, NCI-H1648	16886619	2006	Anticancer Res	Hung JJ et al.
NCI-N87	24764698	2014	Curr Oncol	Niazi MT et al.
PANC-1	8598364	1996	Int J Radiat Oncol Biol Phys	Lawrence TS et al.
PANC-1	12007952	2002	Int J Radiat Oncol Biol Phys	Symon Z et al.
PANC-1	14977824	2004	Clin Cancer Res	Zhang Z et al.
PANC-1	17471232	2007	Oncogene	Cordes N et al.
PANC-1	18349845	2008	Br J Cancer	van Bree C et al.
PANC-1	18607506	2008	Transl Oncol	Morgan MA et al.
PANC-1	19372568	2009	Mol Cancer Ther	Schwartz DL et al.
PANC-1	19729215	2009	Radiother Oncol	Hehlgans S et al.
PANC-1	20004446	2010	Surgery	Guoan X et al.
PANC-1	20454507	2010	Neoplasia	Watson RL et al.
PANC-1	21478011	2011	Eur J Cancer	Morak MJ et al.
PANC-1	24909911	2014	Radiat Res	Fasih A et al.
PANC-1	25749177	2015	Transl Oncol	Wei D et al.
PANC-1	25849939	2015	Oncotarget	Sai S et al.
RKO	15507430	2005	J Biol Chem	Hart LS et al.
RKO	16648559	2006	Mol Cancer Ther	Yan T et al.
RKO	16690595	2006	Int J Radiat Biol	Choi EK et al.
RKO	19280470	2009	Int J Radiat Biol	Youn H et al.
SW48	18386192	2008	Int J Radiat Biol	Negroni A et al.
SW48	20708486	2010	Int J Radiat Oncol Biol Phys	Suen AW et al.
