# Supplementary material for: Mutational analysis of uterine cervical cancer that survived multiple rounds of radiotherapy
Source: Oncotarget. 2018 Aug 24;9(66):32642–52. doi: 10.18632/oncotarget.25982 (PMC6135691; doi:10.18632/oncotarget.25982)
Supplement: Supplementary file 3 [file oncotarget-09-32642-s003.xlsx]

## Sheet: Sheet1
Supplementary Table 5: Data set used for frequency analysis on simultaneous KRAS/SMAD4 alterations in various types of tumors
Disease site	Dataset	Total # of cases	# of KRAS/SMAD4-mutant cases
Pancreas	Pancreatic Adenocarcinoma (QCMG, Nature 2016)	383	82
Pancreas	Pancreatic Adenocarcinoma (TCGA, Provisional)	186	53
Pancreas	Pancreatic Cancer (UTSW, Nat Commun 2015)	109	44
Pancreas	Pancreatic Adenocarcinoma (ICGC, Nature 2012)	99	16
Pancreas	Acinar Cell Carcinoma of the Pancreas (Johns Hopkins, J Pathol 2014)	23	0
Pancreas	Insulinoma (Shanghai, Nat Commun 2013)	10	0
Pancreas	Pancreatic Neuroendocrine Tumors (Johns Hopkins University, Science 2011)	10	0
Colorectal	Colorectal Adenocarcinoma (DFCI, Cell Reports 2016)	619	24
Colorectal	Colorectal Adenocarcinoma (TCGA, Nature 2012)	276	17
Colorectal	Colorectal Adenocarcinoma Triplets (MSKCC, Genome Biol 2014)	138	7
Colorectal	Colorectal Adenocarcinoma (Genentech, Nature 2012)	72	11
Biliary tract	Intrahepatic Cholangiocarcinoma (Johns Hopkins University, Nat Genet 2013)	40	0
Biliary tract	Cholangiocarcinoma (TCGA, Provisional)	36	1
Biliary tract	Gallbladder Carcinoma (Shanghai, Nat Genet 2014)	32	0
Biliary tract	Cholangiocarcinoma (National Cancer Centre of Singapore, Nat Genet 2013)	15	0
Biliary tract	Cholangiocarcinoma (National University of Singapore, Nat Genet 2012)	8	1
Gastric	Stomach Adenocarcinoma (TCGA, Nature 2014)	295	5
Gastric	Stomach Adenocarcinoma (Pfizer and UHK, Nat Genet 2014)	100	0
Gastric	Gastric Adenocarcinoma (TMUCIH, PNAS 2015)	78	1
Gastric	Stomach Adenocarcinoma (U Tokyo, Nat Genet 2014)	30	0
Gastric	Stomach Adenocarcinoma (UHK, Nat Genet 2011)	22	1
Esophagus	Esophageal Carcinoma (TCGA, Provisional)	186	4
Esophagus	Esophageal Adenocarcinoma (Broad, Nat Genet 2013)	146	0
Esophagus	Esophageal Squamous Cell Carcinoma (UCLA, Nat Genet 2014)	137	0
Esophagus	Esophageal Squamous Cell Carcinoma (ICGC, Nature 2014)	88	0
Lung	Pan-Lung Cancer (TCGA, Nat Genet 2016)	1144	6
Lung	Lung Adenocarcinoma (TCGA, Nature 2014)	230	2
Lung	Lung Adenocarcinoma (Broad, Cell 2012)	183	2
Lung	Lung Squamous Cell Carcinoma (TCGA, Nature 2012)	178	0
Lung	Lung Adenocarcinoma (TSP, Nature 2008)	163	1
Lung	Small Cell Lung Cancer (U Cologne, Nature 2015)	110	0
Lung	Small Cell Lung Cancer (Johns Hopkins, Nat Genet 2012)	51	0
Lung	Lung Adenocarcinoma (MSKCC 2015)	34	0
Lung	Small Cell Lung Cancer (CLCGP, Nat Genet 2012)	29	0
Ovary	Ovarian Serous Cystadenocarcinoma (TCGA, Nature 2011)	557	1
Ovary	Small Cell Carcinoma of the Ovary (MSKCC, Nat Genet 2014)	12	0
Brain	Merged Cohort of LGG and GBM (TCGA, Cell 2016)	1102	0
Brain	Glioblastoma (TCGA, Cell 2013)	580	0
Brain	Brain Lower Grade Glioma (TCGA, Provisional)	530	0
Brain	Glioblastoma (TCGA, Nature 2008)	206	0
Brain	Medulloblastoma (ICGC, Nature 2012)	125	0
Brain	Medulloblastoma (Broad, Nature 2012)	92	0
Brain	Low-Grade Gliomas (UCSF, Science 2014)	61	0
Brain	Medulloblastoma (PCGP, Nature 2012)	37	0
Brain	Primary Central Nervous System Lymphoma (Mayo Clinic, Clin Cancer Res 2015)	10	0
Head and neck	Thyroid Carcinoma (TCGA, Provisional)	516	0
Head and neck	Papillary Thyroid Carcinoma (TCGA, Cell 2014)	507	0
Head and neck	Head and Neck Squamous Cell Carcinoma (TCGA, Nature 2015)	279	0
Head and neck	Recurrent and Metastatic Head & Neck Cancer (JAMA Oncology, 2016)	151	0
Head and neck	Poorly-Differentiated and Anaplastic Thyroid Cancers (MSKCC, JCI 2016)	117	0
Head and neck	Adenoid Cystic Carcinoma (MDA, Clin Cancer Res 2015)	102	0
Head and neck	Head and Neck Squamous Cell Carcinoma (Broad, Science 2011)	74	0
Head and neck	Adenoid Cystic Carcinoma (MSKCC, Nat Genet 2013)	60	0
Head and neck	Nasopharyngeal Carcinoma (Singapore, Nat Genet 2014)	56	0
Head and neck	Oral Squamous Cell Carcinoma (MD Anderson, Cancer Discov 2013)	40	0
Head and neck	Head and Neck Squamous Cell Carcinoma (Johns Hopkins, Science 2011)	32	0
Head and neck	Adenoid Cystic Carcinoma (FMI, Am J Surg Pathl. 2014)	28	0
Head and neck	Adenoid Cystic Carcinoma (Sanger/MDA, JCI 2013)	24	0
Head and neck	Adenoid Cystic Carcinoma of the Breast (MSKCC, J Pathol. 2015)	12	0
Breast	Breast Cancer (METABRIC, Nat Commun 2016)	1980	0
Breast	Breast Invasive Carcinoma (TCGA, Nature 2012)	825	0
Breast	Breast Invasive Carcinoma (TCGA, Cell 2015)	817	0
Breast	Breast cancer patient xenografts (British Columbia, Nature 2014)	116	0
Breast	Breast Invasive Carcinoma (Broad, Nature 2012)	103	0
Breast	Breast Invasive Carcinoma (Sanger, Nature 2012)	100	0
Breast	Breast Invasive Carcinoma (British Columbia, Nature 2012)	65	0
Liver	Liver Hepatocellular Carcinoma (TCGA, Provisional)	442	0
Liver	Liver Hepatocellular Carcinoma (AMC, Hepatology 2014)	231	0
Liver	Hepatocellular Adenoma (Inserm, Cancer Cell 2014)	46	0
Liver	Liver Hepatocellular Carcinoma (RIKEN, Nat Genet 2012)	21	0
Kidney	Kidney Renal Clear Cell Carcinoma (TCGA, Nature 2013)	499	0
Kidney	Kidney Renal Papillary Cell Carcinoma (TCGA, Provisional)	293	0
Kidney	Renal Non-Clear Cell Carcinoma (Genentech, Nat Genet 2014)	146	0
Kidney	Clear Cell Renal Cell Carcinoma (U Tokyo, Nat Genet 2013)	106	0
Kidney	Kidney Renal Clear Cell Carcinoma (BGI, Nat Genet 2012)	98	0
Kidney	Adrenocortical Carcinoma (TCGA, Provisional)	92	0
Kidney	Multiregion Sequencing of Clear Cell Renal Cell Carcin... (IRC, Nat Genet 2014)	78	0
Kidney	Kidney Chromophobe (TCGA, Cancer Cell 2014)	66	0
Bladder	Bladder Urothelial Carcinoma (TCGA, Nature 2014)	131	0
Bladder	Bladder Cancer (MSKCC, Eur Urol 2014)	109	0
Bladder	Bladder Urothelial Carcinoma (BGI, Nat Genet 2013)	99	0
Bladder	Bladder Cancer (MSKCC, JCO 2013)	97	0
Bladder	Bladder Urothelial Carcinoma (Dana Farber & MSKCC, Cancer Discov 2014)	50	0
Bladder	Bladder Cancer, Plasmacytoid Variant (MSKCC, Nat Genet 2016)	34	0
Prostate	Prostate Adenocarcinoma (TCGA, Cell 2015)	333	0
Prostate	Prostate Adenocarcinoma (MSKCC, Cancer Cell 2010)	216	0
Prostate	Prostate Adenocarcinoma (Fred Hutchinson CRC, Nat Med 2016)	154	0
Prostate	Metastatic Prostate Cancer, SU2C/PCF Dream Team (Robinson et al., Cell 2015)	150	0
Prostate	Neuroendocrine Prostate Cancer (Trento/Cornell/Broad 2016)	114	0
Prostate	Prostate Adenocarcinoma (Broad/Cornell, Nat Genet 2012)	112	0
Prostate	Prostate Adenocarcinoma CNA study (MSKCC, PNAS 2014)	104	0
Prostate	Prostate Adenocarcinoma, Metastatic (Michigan, Nature 2012)	61	0
Prostate	Prostate Adenocarcinoma (Broad/Cornell, Cell 2013)	57	0
Prostate	Prostate Adenocarcinoma Organoids (MSKCC, Cell 2014)	12	0
Uterine	Uterine Corpus Endometrial Carcinoma (TCGA, Nature 2013)	373	0
Uterine	Cervical Squamous Cell Carcinoma and Endocervical Adenocarcinoma (TCGA, Provisional)	309	0
Skin	Skin Cutaneous Melanoma (TCGA, Provisional)	479	0
Skin	Skin Cutaneous Melanoma (Broad, Cell 2012)	121	0
Skin	Skin Cutaneous Melanoma (Yale, Nat Genet 2012)	91	0
Skin	Cutaneous squamous cell carcinoma (DFCI, Clin Cancer Res 2015)	29	0
Skin	Melanoma (Broad/Dana Farber, Nature 2012)	25	0
Skin	Desmoplastic Melanoma (Broad Institute, Nat Genet 2015)	20	0
Soft tissue	Sarcoma (TCGA, Provisional)	265	0
Soft tissue	Sarcoma (MSKCC/Broad, Nat Genet 2010)	207	0
Soft tissue	Ewing Sarcoma (Institut Cuire, Cancer Discov 2014)	112	0
Soft tissue	Pediatric Ewing Sarcoma (DFCI, Cancer Discov 2014)	105	0
Soft tissue	Rhabdomyosarcoma (NIH, Cancer Discov 2014)	43	0
Leukemia	Chronic Lymphocytic Leukemia (IUOPA, Nature 2015)	506	0
Leukemia	Acute Myeloid Leukemia (TCGA, NEJM 2013)	200	0
Leukemia	Chronic Lymphocytic Leukemia (Broad, Cell 2013)	160	0
Leukemia	Infant MLL-Rearranged Acute Lymphoblastic Leukemia (St Jude, Nat Genet 2015)	62	0
Leukemia	Hypodiploid Acute Lymphoid Leukemia (St Jude, Nat Genet 2013)	44	0
Lymphoma	Diffuse Large B-Cell Lymphoma (Broad, PNAS 2012)	58	0
Lymphoma	Lymphoid Neoplasm Diffuse Large B-cell Lymphoma (TCGA, Provisional)	48	0
Lymphoma	Cutaneous T Cell Lymphoma (Columbia U, Nat Genet 2015)	42	0
Lymphoma	Mantle Cell Lymphoma (IDIBIPS, PNAS 2013)	29	0
Others	Multiple Myeloma (Broad, Cancer Cell 2014)	205	0
Others	Pheochromocytoma and Paraganglioma (TCGA, Provisional)	184	0
Others	Testicular Germ Cell Cancer (TCGA, Provisional)	156	0
Others	Thymoma (TCGA, Provisional)	124	0
Others	Mesothelioma (TCGA, Provisional)	87	0
Others	Neuroblastoma (AMC Amsterdam, Nature 2012)	87	0
Others	Uveal Melanoma (TCGA, Provisional)	80	0
Others	Neuroblastoma (Broad, Nat Genet 2013)	56	0
Others	Myelodysplasia (Tokyo, Nature 2011)	29	0
Others	Thymic Epithelial Tumors (NCI, Nat Genet 2014)	28	0
Others	Malignant Pleural Mesothelioma (NYU, Cancer Res 2015)	22	0
Others	Malignant Peripheral Nerve Sheath Tumor (MSKCC, Nat Genet 2014)	15	0
